# Supplementary material for: Data on medical technology: A new set of variables
Source: Data Brief. 2020 Apr 11;30:105534. doi: 10.1016/j.dib.2020.105534 (PMC7182663; doi:10.1016/j.dib.2020.105534)
Supplement: Supplementary file 1 [file mmc1.zip]

Archive with 6 entries (6 files):
- Data_revised_March 2020/Clinical Trials.dta
- Data_revised_March 2020/Code_Data Medical technology.do
- Data_revised_March 2020/Data Medical Technology_March2020.xlsx
- Data_revised_March 2020/Drug.dta
- Data_revised_March 2020/Ingredients.dta
- Data_revised_March 2020/Status.dta
