# Supplementary material for: Data on medical technology: A new set of variables
Source: Data Brief. 2020 Apr 11;30:105534. doi: 10.1016/j.dib.2020.105534 (PMC7182663; doi:10.1016/j.dib.2020.105534)
Supplement: Supplementary file 1 [file mmc1.zip › Data_revised_March 2020/Code_Data Medical technology.do]

clear 
*(Please copy your PC directory below between the quotes)
cd ""

***************  Clinical Trials ******************
use "Clinical Trials.dta", clear

gen datei=date(primarycompletiondate,"MDY")
gen dateii=date(completiondate,"MDY") //given the # of missings use primary completion date
sort nctnumber 
drop if datei==.

*Preparing identifier for CTR 
gen id = substr(nctnumber, 4, .) 
destring id, g(nctid)
duplicates list nctid, nolabel sepby(nctid)

*Counting CTR monthly
gen yr=year(datei)
gen month=month(datei)
table yr month, c(count nctid)

*************** New Drugs (NDA) *********************
clear 
use "Status.dta", clear

gen datei=date(date ,"MDY")
format datei %d

encode status, g(statusid)

*Identifying first ocurrences
sort id datei
by id, sort: egen firsttime = min(cond(statusid==5, datei, .))
format firsttime %d
gen byte first = datei == firsttime
drop if first==0

*(some drugs had same date for marketed and approved, so that when "byte" was created 1 was assigned to both)
tab statusid
drop if statusid==1
duplicates list id, nolabel sepby(id)
drop date first firsttime 

save merge1.dta, replace //Data on ALL new marketed drugs by date

*Merging w/ database QRYM_DRUG_PRODUCT to be able to keep only human drugs
merge 1:1 id using "Drug.dta"
drop if type !=2
drop type _merge

*Counting NDA monthly
gen yr=year(datei)
gen month=month(datei)
table yr month, c(count id)

************* NME ***************
clear 
use "Ingredients.dta", clear //Using data QRYM_ACTIVE_INGREDIENTS 

*Identifying and Dropping Duplicates 
duplicates list, nolabel sepby(id) //*(some AI are repeated for a same drug (id)
sort id activeing
quietly by id activeing: gen dup = cond(_N==1,0,_n)
drop if dup>1
drop dup

sort id
merge n:1 id using "merge1.dta" //Note: merge1 contains ALL drugs, not only human
drop _merge statusid

sort activeing datei id
quietly by activeing: gen dup = cond(_N==1,0,_n)
*(the first time an active ingredient appears in the sample dup=1, if AI is unique dup=0)

sort id dup
*As long as dup=1 or 0 that drug classifies as new drug w/ new active ingredient
by id, sort: egen AI = min(cond(dup<=1, dup, .))
*Now AI=0 or 1 if drug contains new AI and missing otherwise
replace AI=1 if AI==0
replace AI=0 if AI==.
*Now AI is 1 if drug contains new AI and 0 otherwise
by id: gen newid = 1 if _n == 1 
drop if newid==.

duplicates list id, nolabel sepby(id)

merge 1:1 id using "Drug.dta" //to keep only humans
drop if type !=2
drop newid dup _merge type 
drop if AI==0
duplicates list id, nolabel sepby(id)

*Counting NME monthly
gen yr=year(datei)
gen month=month(datei)
table yr month, c(count id)

exit
