# Supplementary material for: Data on medical technology: A new set of variables
Source: Data Brief. 2020 Apr 11;30:105534. doi: 10.1016/j.dib.2020.105534 (PMC7182663; doi:10.1016/j.dib.2020.105534)
Supplement: Supplementary file 1 [file mmc1.zip › Data_revised_March 2020/Data Medical Technology_March2020.xlsx]

## Sheet: Monthly Data (97-17)
		Flow variables				Stock (depreciation=15%)				Stock (depreciation=10%)				Stock (depreciation=5%)
Year	Month	NDtot	NAI	NMD	CTR	NDtot	NAI	ND	CTR	NDtot	NAI	NMD	CTR	NDtot	NAI	NMD	CTR
1997	1	29	4	25	3	86.0376	10.1682	69.5626	5.56119	101.024	11.6488	80.8046	6.12929	122.331	13.6341	96.3806	6.82666
	2	22	4	18	0	95.132	12.643	77.1282	4.72701	112.921	14.4839	90.7241	5.51636	138.214	16.9524	109.562	6.48533
	3	33	10	23	4	113.862	20.7465	88.559	8.01796	134.629	23.0355	104.652	8.96472	164.304	26.1048	127.083	10.1611
	4	26	4	22	8	122.783	21.6346	97.2751	14.8153	147.166	24.732	116.187	16.0683	182.089	28.7995	142.729	17.653
	5	26	6	20	5	130.365	24.3894	102.684	17.593	158.45	28.2588	124.568	19.4614	198.984	33.3595	155.593	21.7704
	6	17	2	15	5	127.811	22.731	102.281	19.954	159.605	27.4329	127.111	22.5153	206.035	33.6916	162.813	25.6818
	7	22	6	16	3	130.639	25.3213	102.939	19.9609	165.644	30.6896	130.4	23.2638	217.733	38.007	170.673	27.3978
	8	34	5	29	1	145.043	26.5231	116.498	17.9668	183.08	32.6207	146.36	21.9374	240.846	41.1066	191.139	27.0279
	9	31	5	26	5	154.287	27.5447	125.023	20.2718	195.772	34.3586	157.724	24.7436	259.804	44.0513	207.582	30.6765
	10	15	4	11	2	146.144	27.413	117.27	19.231	191.195	34.9227	152.952	24.2693	261.814	45.8487	208.203	31.1426
	11	21	5	16	6	145.222	28.301	115.679	22.3464	193.075	36.4305	153.656	27.8423	269.723	48.5563	213.793	35.5855
	12	18	5	13	5	141.439	29.0559	111.328	23.9944	191.768	37.7874	151.291	30.0581	274.237	51.1285	216.103	38.8062
1998	1	26	4	22	11	146.223	28.6975	116.628	31.3952	198.591	38.0087	158.162	38.0523	286.525	52.5721	227.298	47.8659
	2	24	6	18	8	148.29	30.3929	117.134	34.686	202.732	40.2078	160.346	42.2471	296.199	55.9435	233.933	53.4726
	3	29	7	22	3	155.046	32.8339	121.564	32.4831	211.459	43.187	166.311	41.0224	310.389	60.1463	244.236	53.799
	4	29	2	27	7	160.789	29.9088	130.329	34.6106	219.313	40.8683	176.68	43.9201	323.87	59.139	259.025	58.109
	5	20	2	18	6	156.671	27.4225	128.78	35.419	217.381	38.7815	177.012	45.5281	327.676	58.182	264.073	61.2036
	6	15	1	14	12	148.17	24.3091	123.463	42.1062	210.643	35.9033	173.311	52.9753	326.292	56.2729	264.87	70.1434
	7	25	3	22	5	150.945	23.6628	126.944	40.7902	214.579	35.313	177.98	52.6778	334.978	56.4593	273.626	71.6362
	8	36	5	31	4	164.303	25.1134	138.902	38.6717	229.121	36.7817	191.182	51.41	354.229	58.6363	290.945	72.0544
	9	21	7	14	14	160.658	28.3463	132.067	46.8709	227.209	40.1035	186.064	60.269	357.517	62.7045	290.398	82.4517
	10	31	4	27	11	167.559	28.0944	139.257	50.8403	235.488	40.0932	194.457	65.2421	370.641	63.5693	302.878	89.3291
	11	14	4	10	8	156.425	27.8802	128.368	51.2143	225.939	40.0839	185.011	66.7179	366.109	64.3908	297.734	92.8627
	12	14	2	12	18	146.961	25.6982	121.113	61.5321	217.345	38.0755	178.51	78.0461	361.804	63.1713	294.847	106.22
1999	1	15		15	9	139.917	21.8435	117.946	61.3023	210.611	34.2679	175.659	79.2415	358.714	60.0127	295.105	109.909
	2	7		7	12	125.93	18.567	107.254	64.107	196.55	30.8411	165.093	83.3173	347.778	57.0121	287.35	116.413
	3	26	5	21	21	133.04	20.7819	112.166	75.4909	202.895	32.757	169.584	95.9856	356.389	59.1615	293.982	131.592
	4	23	3	20	11	136.084	20.6646	115.341	75.1673	205.605	32.4813	172.626	97.387	361.57	59.2034	299.283	136.013
	5	14		14	15	129.671	17.5649	112.04	78.8922	199.045	29.2332	169.363	102.648	357.491	56.2432	298.319	144.212
	6	24	7	17	12	134.221	21.9302	112.234	79.0584	203.14	33.3099	169.427	104.384	363.617	60.4311	300.403	149.002
	7	19	4	15	18	133.088	22.6407	110.399	85.1996	201.826	33.9789	167.484	111.945	364.436	61.4095	300.383	159.552
	8	22	4	18	18	135.124	23.2446	111.839	90.4197	203.644	34.581	168.736	118.751	368.214	62.339	303.364	169.574
	9	28	4	24	19	142.856	23.7579	119.063	95.8567	211.279	35.1229	175.862	125.876	377.803	63.2221	312.195	180.095
	10	7		7	17	128.427	20.1942	108.204	98.4782	197.151	31.6106	165.276	130.288	365.913	60.061	303.586	188.09
	11	16	1	15	12	125.163	18.1651	106.973	95.7065	193.436	29.4495	163.748	129.259	363.617	58.0579	303.406	190.686
	12	18	2	16	21	124.389	17.4403	106.927	102.351	192.093	28.5046	163.373	137.333	363.437	57.155	304.236	202.152
2000	1	7	2	5	25	112.731	16.8243	95.8881	111.998	179.883	27.6541	152.036	148.6	352.265	56.2973	294.024	217.044
	2	27	3	24	18	122.821	17.3006	105.505	113.198	188.895	27.8887	160.833	151.74	361.652	56.4824	303.323	224.192
	3	31	5	26	30	135.398	19.7055	115.679	126.219	201.005	30.0998	170.749	166.566	374.569	58.6583	314.157	242.982
	4	10	2	8	30	125.088	18.7497	106.327	137.286	190.905	29.0899	161.674	179.909	365.841	57.7254	306.449	260.833
	5	32	2	30	29	138.325	17.9372	120.378	145.693	203.814	28.1809	175.507	190.918	379.549	56.8391	321.127	276.792
	6	11	3	8	32	128.576	18.2467	110.321	155.839	194.433	28.3628	165.956	203.827	371.571	56.9972	313.07	294.952
	7	11		11	32	120.29	15.5097	104.773	164.463	185.99	25.5265	160.361	215.444	363.993	54.1473	308.417	312.204
	8	32	5	27	21	134.246	18.1832	116.057	160.794	199.391	27.9739	171.325	214.9	377.793	56.4399	319.996	317.594
	9	15	3	12	27	129.109	18.4557	110.649	163.675	194.452	28.1765	166.192	220.41	373.903	56.6179	315.996	328.714
	10	32	9	23	17	141.743	24.6874	117.051	156.123	207.006	34.3588	172.573	215.369	387.208	62.787	323.196	329.279
	11	9	1	8	36	129.481	21.9843	107.494	168.705	195.306	31.9229	163.316	229.832	376.848	60.6477	315.036	348.815
	12	12	1	11	29	122.059	19.6866	102.37	172.399	187.775	29.7306	157.984	235.849	370.005	58.6153	310.285	360.374
2001	1	14	1	13	44	117.75	17.7336	100.014	190.539	182.998	27.7576	155.186	256.264	365.505	56.6845	307.77	386.355
	2	32		32	34	132.088	15.0736	117.012	195.958	196.698	24.9818	171.667	264.637	379.23	53.8503	324.382	401.038
	3	26	6	20	26	138.275	18.8125	119.46	192.565	203.028	28.4836	174.5	264.174	386.268	57.1578	328.163	406.986
	4	21	5	16	42	138.533	20.9907	117.541	205.68	203.725	30.6353	173.05	279.756	387.955	59.2999	327.755	428.636
	5	11	2	9	33	128.753	19.8421	108.91	207.828	194.353	29.5718	164.745	284.781	379.557	58.3349	320.367	440.205
	6	22	3	19	41	131.44	19.8658	111.574	217.654	196.918	29.6146	167.271	297.303	382.579	58.4182	323.349	459.194
	7	14	2	12	48	125.724	18.8859	106.837	233.006	191.226	28.6531	162.544	315.572	377.45	57.4973	319.181	484.235
	8	28	7	21	33	134.866	23.053	111.812	231.055	200.103	32.7878	167.289	317.015	386.578	61.6224	324.222	493.023
	9	18		18	48	132.636	19.5951	113.04	244.397	198.093	29.509	168.56	333.314	385.249	58.5413	326.011	516.372
	10	17	5	12	36	129.74	21.6558	108.084	243.737	195.284	31.5581	163.704	335.982	382.986	60.6142	321.71	526.553
	11	17	2	15	37	127.279	20.4074	106.871	244.177	192.755	30.4023	162.334	339.384	380.837	59.5835	320.625	537.226
	12	18	2	16	61	126.187	19.3463	106.841	268.55	191.48	29.3621	162.101	366.446	379.795	58.6043	320.594	571.364
2002	1	14	3	11	43	121.259	19.4444	101.815	271.268	186.332	29.4259	156.89	372.801	374.806	58.6741	315.564	585.796
	2	14	5	9	40	117.07	21.5277	95.5424	270.577	181.699	31.4833	150.201	375.521	370.065	60.7404	308.786	596.506
	3	22	1	21	51	121.51	19.2986	102.211	280.991	185.529	29.335	156.181	388.969	373.562	58.7034	314.347	617.681
	4	18	2	16	51	121.283	18.4038	102.879	289.842	184.976	28.4015	156.563	401.072	372.884	57.7682	314.629	637.797
	5	21	4	17	48	124.091	19.6432	104.447	294.366	187.478	29.5613	157.907	408.965	375.24	58.8798	315.898	653.907
	6	20	1	19	56	125.477	17.6967	107.78	306.211	188.73	27.6052	161.116	424.068	376.478	56.9358	319.103	677.212
	7	18	5	13	46	124.656	20.0422	104.613	306.279	187.857	29.8447	158.005	427.661	375.654	59.089	316.148	689.351
	8	17	3	14	89	122.957	20.0359	102.921	349.337	186.072	29.8602	156.204	473.895	373.871	59.1346	314.34	743.884
	9	16	2	14	56	120.514	19.0305	101.483	352.937	183.464	28.8742	154.584	482.506	371.178	58.1778	312.623	762.689
	10	13		13	85	115.437	16.1759	99.2607	384.996	178.118	25.9868	152.125	519.255	365.619	55.269	309.992	809.555
	11	13	1	12	69	111.121	14.7495	96.3716	396.247	173.306	24.3881	148.913	536.33	360.338	53.5055	306.493	838.077
	12	23	1	22	103	117.453	13.5371	103.916	439.81	178.976	22.9493	156.021	585.697	365.321	51.8302	313.168	899.173
2003	1	21	1	20	76	120.835	12.5065	108.328	449.838	182.078	21.6543	160.419	603.127	368.055	50.2387	317.51	930.215
	2	12	1	11	88	114.71	11.6306	103.079	470.363	175.87	20.4889	155.377	630.814	361.652	48.7268	312.634	971.704
	3	24	1	23	95	121.503	10.886	110.617	494.808	182.283	19.44	162.84	662.733	367.569	47.2904	320.002	1018.12
	4	34	4	30	77	137.278	13.2531	124.025	497.587	198.055	21.496	176.556	673.46	383.191	48.9259	334.002	1044.21
	5	10	2	8	85	126.686	13.2651	113.421	507.949	188.249	21.3464	166.9	691.114	374.031	48.4796	325.302	1077
	6	8	4	4	102	115.683	15.2753	100.408	533.757	177.424	23.2118	154.21	724.002	363.33	50.0556	313.037	1125.15
	7	26	1	25	77	124.331	13.984	110.347	530.693	185.682	21.8906	163.789	728.602	371.163	48.5529	322.385	1145.89
	8	21	5	16	87	126.681	16.8864	109.795	538.089	188.114	24.7015	163.41	742.742	373.605	51.1252	322.266	1175.6
	9	14	1	13	99	121.679	15.3535	106.325	556.376	183.302	23.2314	160.069	767.468	368.925	49.569	319.153	1215.82
	10	19		19	99	122.427	13.0505	109.377	571.919	183.972	20.9082	163.062	789.721	369.479	47.0905	322.195	1254.03
	11	16	2	14	94	120.063	13.0929	106.97	580.131	181.575	20.8174	160.756	804.749	367.005	46.736	320.085	1285.33
	12	41	5	36	129	143.054	16.129	126.925	622.112	204.417	23.7357	180.68	853.274	389.655	49.3992	340.081	1350.06
2004	1	43	4	39	107	164.596	17.7096	146.886	635.795	226.976	25.3621	201.612	874.947	413.172	50.9292	362.077	1389.56
	2	32		32	107	171.906	15.0532	156.853	647.426	236.278	22.8259	213.451	894.452	424.513	48.3828	375.973	1427.08
	3	43	6	37	131	189.12	18.7952	170.325	681.312	255.65	26.5433	229.106	936.007	446.288	51.9636	394.174	1486.73
	4	28	4	24	130	188.752	19.9759	168.776	709.115	258.085	27.889	230.195	972.406	451.973	53.3654	398.466	1542.39
	5	23	2	21	94	183.439	18.9795	164.46	696.748	255.277	27.1001	228.176	969.165	452.375	52.6972	399.542	1559.27
	6	12	2	10	130	167.923	18.1326	149.791	722.236	241.749	26.3901	215.358	1002.25	441.756	52.0623	389.565	1611.31
	7	17	2	15	119	159.735	17.4127	142.322	732.9	234.574	25.7511	208.822	1021.02	436.668	51.4592	385.087	1649.74
	8	32	3	29	120	167.775	17.8008	149.974	742.965	243.117	26.176	216.94	1038.92	446.835	51.8862	394.833	1687.25
	9	22	5	17	131	164.609	20.1307	144.478	762.52	240.805	28.5584	212.246	1066.03	446.493	54.2919	392.091	1733.89
	10	11	4	7	138	150.917	21.1111	129.806	786.142	227.725	29.7025	198.022	1097.43	435.168	55.5773	379.486	1785.2
	11	24	6	18	127	152.28	23.9444	128.335	795.221	228.952	32.7323	196.219	1114.68	437.41	58.7985	378.512	1822.94
	12	31	8	23	210	160.438	28.3528	132.085	885.938	237.057	37.459	199.597	1213.22	446.539	63.8585	382.587	1941.79
2005	1	11		11	170	147.372	24.0998	123.272	923.047	224.351	33.7131	190.638	1261.89	435.212	60.6656	374.457	2014.7
	2	23	5	18	123	148.266	25.4849	122.781	907.59	224.916	35.3418	189.574	1258.7	436.452	62.6323	373.734	2036.97
	3	15		15	160	141.026	21.6621	119.364	931.452	217.424	31.8076	185.617	1292.83	429.629	59.5007	370.048	2095.12
	4	24		24	163	143.872	18.4128	125.46	954.734	219.682	28.6269	191.055	1326.55	432.148	56.5257	375.545	2153.36
	5	18	1	17	169	140.292	16.6509	123.641	980.524	215.714	26.7642	188.949	1362.9	428.54	54.6994	373.768	2214.69
	6	10	2	8	230	129.248	16.1533	113.095	1063.45	204.142	26.0878	178.054	1456.61	417.113	53.9644	363.08	2333.96
	7	35	3	32	181	144.861	16.7303	128.13	1084.93	218.728	26.479	192.249	1491.95	431.258	54.2662	376.926	2398.26
	8	31	1	30	171	154.132	15.2207	138.911	1093.19	227.855	24.8311	203.024	1513.75	440.695	52.5529	388.079	2449.35
	9	33	1	32	176	164.012	13.9376	150.074	1105.21	238.07	23.348	214.722	1538.38	451.66	50.9252	400.675	2502.88
	10	12	2	10	212	151.41	13.847	137.563	1151.43	226.263	23.0132	203.25	1596.54	441.077	50.379	390.642	2589.74
	11	28	4	24	204	156.699	15.7699	140.929	1182.71	231.637	24.7119	206.925	1640.88	447.023	51.86	395.11	2664.25
	12	24	2	22	282	157.194	15.4044	141.789	1287.31	232.473	24.2407	208.232	1758.8	448.672	51.267	397.354	2813.04
2006	1	23	1	22	234	156.615	14.0938	142.521	1328.21	232.226	22.8166	209.409	1816.92	449.238	49.7037	399.486	2906.39
	2	23	2	21	192	156.122	13.9797	142.143	1320.98	232.003	22.535	209.468	1827.22	449.776	49.2185	400.512	2953.07
	3	11		11	265	143.704	11.8828	131.821	1387.83	219.803	20.2815	199.521	1909.5	438.288	46.7576	391.486	3070.41
	4	31	7	24	223	153.148	17.1003	136.048	1402.66	228.822	25.2533	203.569	1941.55	447.373	51.4197	395.912	3139.89
	5	20	1	19	265	150.176	15.5353	134.641	1457.26	225.94	23.728	202.212	2012.4	445.005	49.8487	395.116	3247.9
	6	32	3	29	295	159.65	16.205	143.445	1533.67	235.346	24.3552	210.991	2106.16	454.754	50.3563	404.361	3380.5
	7	72	1	71	296	207.702	14.7742	192.928	1599.62	283.812	22.9197	260.892	2191.54	504.017	48.8385	455.143	3507.48
	8	51	2	49	280	227.547	14.5581	212.989	1639.68	306.43	22.6277	283.803	2252.39	529.816	48.3965	481.386	3612.1
	9	17	5	12	272	210.415	17.3744	193.041	1665.73	292.787	25.3649	267.422	2299.15	520.325	50.9767	469.316	3703.5
	10	25	3	22	280	203.853	17.7682	186.084	1695.87	288.509	25.8284	262.68	2349.23	519.309	51.4279	467.85	3798.32
	11	33	4	29	272	206.275	19.103	187.172	1713.49	292.658	27.2456	265.412	2386.31	526.343	52.8565	473.458	3880.41
	12	35	3	32	378	210.334	19.2375	191.096	1834.46	298.392	27.521	270.871	2525.68	535.026	53.2137	481.785	4064.39
2007	1	18		18	340	196.784	16.3519	180.432	1899.29	286.553	24.7689	261.784	2613.11	526.275	50.553	475.696	4201.17
	2	28	2	26	285	195.266	15.8991	179.367	1899.4	285.898	24.292	261.605	2636.8	527.961	50.0253	477.911	4276.11
	3	25	3	22	351	190.976	16.5143	174.462	1965.49	282.308	24.8628	257.445	2724.12	526.563	50.5241	476.015	4413.3
	4	32	3	29	315	194.33	17.0371	177.293	1985.67	286.077	25.3765	260.7	2766.71	532.235	50.9979	481.215	4507.64
	5	22	1	21	355	187.18	15.4816	171.699	2042.82	279.469	23.8389	255.63	2845.04	527.623	49.448	478.154	4637.26
	6	14	1	13	407	173.103	14.1593	158.944	2143.39	265.522	22.455	243.067	2967.53	515.242	47.9756	467.246	4812.39
	7	38	3	35	401	185.138	15.0354	170.102	2222.88	276.97	23.2095	253.761	3071.78	527.48	48.5768	478.884	4972.77
	8	20	2	18	408	177.367	14.7801	162.587	2297.45	269.273	22.8886	246.385	3172.6	521.106	48.1479	472.94	5132.14
	9	24	4	20	448	174.762	16.5631	158.199	2400.83	266.346	24.5997	241.746	3303.34	519.051	49.7406	469.293	5323.53
	10	69	3	66	485	217.548	17.0786	200.469	2525.71	308.711	25.1397	283.571	3458.01	562.098	50.2535	511.828	5542.35
	11	32	4	28	422	216.916	18.5168	198.399	2568.85	309.84	26.6258	283.214	3534.21	565.993	51.7408	514.237	5687.23
	12	46	1	45	702	230.378	16.7393	213.639	2885.52	324.856	24.9632	299.893	3882.79	583.694	50.1538	533.525	6104.87
2008	1	32	6	26	541	227.821	20.2284	207.593	2993.7	324.37	28.4669	295.904	4035.51	586.509	53.6461	532.849	6340.63
	2	22	2	20	470	215.648	19.1942	196.454	3014.64	313.933	27.6202	286.313	4101.96	579.183	52.9638	526.206	6493.6
	3	25	1	24	535	208.301	17.315	190.986	3097.45	307.54	25.8582	281.682	4226.76	575.224	51.3156	523.896	6703.92
	4	55	1	54	578	232.056	15.7178	216.338	3210.83	331.786	24.2723	307.514	4382.09	601.463	49.7498	551.701	6946.72
	5	29	2	27	561	226.247	15.3601	210.887	3290.2	327.607	23.8451	303.762	4504.88	600.39	49.2623	551.116	7160.39
	6	37	2	35	647	229.31	15.0561	214.254	3443.67	331.847	23.4606	308.386	4701.39	607.37	48.7992	558.56	7449.37
	7	70	2	68	599	264.914	14.7977	250.116	3526.12	368.662	23.1145	345.548	4830.25	647.002	48.3593	598.632	7675.9
	8	20	1	19	580	245.177	13.578	231.599	3577.2	351.796	21.8031	329.993	4927.23	634.652	46.9413	587.701	7872.1
	9	58	6	52	624	266.4	17.5413	248.859	3664.62	374.616	25.6228	348.993	5058.5	660.919	50.5942	610.316	8102.5
	10	50	1	49	596	276.44	15.9101	260.53	3710.93	387.155	24.0605	363.094	5148.65	677.873	49.0645	628.8	8293.37
	11	6		6	497	240.974	13.5236	227.451	3651.29	354.439	21.6544	332.785	5130.79	649.98	46.6113	603.36	8375.7
	12	23	3	20	923	227.828	14.4951	213.333	4026.6	341.995	22.489	319.506	5540.71	640.481	47.2807	593.192	8879.92
2009	1	29	2	27	550	222.654	14.3208	208.333	3972.61	336.796	22.2401	314.556	5536.64	637.457	46.9167	590.532	8985.92
	2	33	2	31	509	222.256	14.1727	208.083	3885.72	336.116	22.0161	314.1	5491.97	638.584	46.5709	592.006	9045.63
	3	21	3	18	704	209.917	15.0468	194.871	4006.86	323.505	22.8145	300.69	5646.78	627.655	47.2423	580.405	9297.35
	4	24	1	23	563	202.43	13.7898	188.64	3968.83	315.154	21.533	293.621	5645.1	620.272	45.8802	574.385	9395.48
	5	34	2	32	628	206.065	13.7213	192.344	4001.51	317.639	21.3797	296.259	5708.59	623.258	45.5862	577.666	9553.7
	6	68	7	61	768	243.156	18.6631	224.492	4169.28	353.875	26.2418	327.633	5905.73	660.095	50.3069	609.783	9844.02
	7	68	2	66	699	274.682	17.8636	256.819	4242.89	386.487	25.6176	360.87	6014.16	695.091	49.7915	645.293	10050.8
	8	20	2	18	601	253.48	17.1841	236.296	4207.45	367.839	25.0558	342.783	6013.74	680.336	49.302	631.029	10149.3
	9	35	2	33	679	250.458	16.6065	233.851	4255.34	366.055	24.5502	341.504	6091.37	681.319	48.8369	632.477	10320.8
	10	72	2	70	577	284.889	16.1155	268.774	4194.04	401.449	24.0952	377.354	6059.23	719.253	48.395	670.853	10381.8
	11	24	2	22	532	266.156	15.6982	250.458	4096.93	385.304	23.6857	361.619	5985.31	707.291	47.9753	659.311	10394.7
	12	19	1	18	1022	245.232	14.3435	230.889	4504.39	365.774	22.3171	343.457	6408.78	690.926	46.5765	644.345	10897
2010	1	41	4	37	619	249.448	16.1919	233.256	4447.73	370.197	24.0854	346.111	6386.9	697.38	48.2477	649.128	10971.1
	2	65	3	62	539	277.03	16.7631	260.267	4319.57	398.177	24.6769	373.5	6287.21	727.511	48.8353	678.672	10961.5
	3	48	1	47	759	283.476	15.2487	268.227	4430.64	406.359	23.2092	383.15	6417.49	739.135	47.3935	691.738	11172.5
	4	41	1	40	619	281.954	13.9614	267.993	4385.04	406.723	21.8883	384.835	6394.74	743.178	46.0239	697.151	11232.8
	5	113	5	108	665	352.661	16.8672	335.794	4392.28	479.051	24.6994	454.351	6420.27	819.02	48.7227	770.294	11336.2
	6	57	2	55	791	356.762	16.3371	340.425	4524.44	488.146	24.2295	463.916	6569.24	835.069	48.2865	786.779	11560.4
	7	49	3	46	691	352.248	16.8865	335.361	4536.78	488.331	24.8065	463.525	6603.31	842.315	48.8722	793.44	11673.4
	8	38	4	34	608	337.411	18.3535	319.057	4464.26	477.498	26.3259	451.172	6550.98	838.199	50.4286	787.768	11697.7
	9	12	1	11	702	298.799	16.6005	282.199	4496.62	441.748	24.6933	417.055	6597.89	808.289	48.9072	759.38	11814.8
	10	50	3	47	627	303.979	17.1104	286.869	4449.13	447.573	25.224	422.35	6565.1	817.875	49.4618	768.411	11851.1
	11	31	5	26	614	289.382	19.5439	269.838	4395.76	433.816	27.7016	406.115	6522.59	807.981	51.9887	755.99	11872.5
	12	29	1	28	1081	274.975	17.6123	257.363	4817.39	419.435	25.9314	393.503	6951.33	796.582	50.3893	746.191	12359.9
2011	1	54	1	53	676	287.729	15.9704	271.758	4770.79	431.491	24.3383	407.153	6932.2	810.753	48.8698	761.881	12417.9
	2	52		52	533	296.569	13.5749	282.995	4588.17	440.342	21.9044	418.438	6771.98	822.215	46.4263	775.787	12330
	3	66	2	64	706	318.084	13.5386	304.545	4605.94	462.308	21.714	440.594	6800.78	847.105	46.105	800.998	12419.5
	4	35	3	32	669	305.371	14.5079	290.864	4584.05	451.077	22.5426	428.534	6789.7	839.749	46.7998	792.948	12467.5
	5	34	3	31	738	293.566	15.3317	278.234	4634.44	439.969	23.2883	416.681	6848.73	831.762	47.4598	784.3	12582.2
	6	62	2	60	840	311.531	15.0319	296.499	4779.28	457.972	22.9595	435.013	7003.86	852.174	47.0868	805.085	12793
	7	30	1	29	757	294.801	13.7771	281.024	4819.39	442.175	21.6636	420.512	7060.47	839.565	45.7324	793.831	12910.4
	8	35	4	31	703	285.581	15.7106	269.87	4799.48	432.958	23.4972	409.46	7057.42	832.587	47.4458	785.139	12967.9
	9	45	3	42	796	287.744	16.354	271.39	4875.56	434.662	24.1475	410.514	7147.68	835.958	48.0735	787.883	13115.5
	10	87	3	84	713	331.582	16.9009	314.681	4857.22	478.196	24.7327	453.463	7145.91	881.16	48.6699	832.488	13172.7
	11	38	2	36	674	319.845	16.3658	303.479	4802.64	468.376	24.2595	444.117	7105.32	875.102	48.2364	826.864	13188.1
	12	31	1	30	1133	302.868	14.9109	287.957	5215.24	452.538	22.8335	429.705	7527.79	862.347	46.8245	815.521	13661.7
2012	1	79	1	78	712	336.438	13.6743	322.764	5144.96	486.285	21.5502	464.734	7487.01	898.229	45.4833	852.745	13690.6
	2	45	5	40	646	330.972	16.6231	314.349	5019.21	482.656	24.3951	458.261	7384.31	898.318	48.2091	850.107	13652.1
	3	85	6	79	732	366.326	20.1296	346.197	4998.33	519.391	27.9556	491.435	7377.88	938.402	51.7987	886.602	13701.5
	4	52	1	51	712	363.377	18.1102	345.267	4960.58	519.452	26.1601	493.291	7352.09	943.482	50.2088	893.272	13728.4
	5	44	1	43	758	352.871	16.3937	336.477	4974.49	511.506	24.5441	486.962	7374.88	940.308	48.6983	891.608	13800
	6	136	1	135	918	435.94	14.9346	421.006	5146.32	596.356	23.0897	573.266	7555.39	1029.29	47.2634	982.028	14028
	7	100	5	95	746	470.549	17.6944	452.855	5120.37	636.72	25.7807	610.939	7545.85	1077.83	49.9002	1027.93	14072.6
	8	27	3	24	763	426.967	18.0403	408.927	5115.32	600.048	26.2026	573.846	7554.27	1050.94	50.4052	1000.53	14131.9
	9	76	2	74	763	438.922	17.3342	421.588	5111.02	616.043	25.5824	590.461	7561.84	1074.39	49.885	1024.5	14188.3
	10	75	1	74	735	448.084	15.7341	432.349	5079.37	629.439	24.0241	605.415	7540.66	1095.67	48.3907	1047.28	14213.9
	11	87	3	84	732	467.871	16.374	451.497	5049.46	653.495	24.6217	628.873	7518.59	1127.89	48.9712	1078.91	14235.2
	12	25	1	24	1222	422.69	14.9179	407.772	5514.04	613.146	23.1595	589.986	7988.73	1096.49	47.5226	1048.97	14745.5
2013	1	63	3	60	787	422.287	15.6802	406.607	5473.94	614.831	23.8436	590.987	7976.86	1104.67	48.1465	1056.52	14795.2
	2	93	2	91	629	451.944	15.3282	436.616	5281.85	646.348	23.4592	622.889	7808.17	1142.43	47.7392	1094.69	14684.4
	3	72	4	68	823	456.152	17.0289	439.123	5312.57	653.713	25.1133	628.6	7850.36	1157.31	49.3522	1107.96	14773.2
	4	58	3	55	735	445.729	17.4746	428.255	5250.68	646.342	25.602	620.74	7800.32	1157.45	49.8846	1107.56	14769.6
	5	50	5	45	778	428.87	19.8534	409.017	5241.08	631.708	28.0418	603.666	7798.29	1149.57	52.3904	1097.18	14809.1
	6	84	2	82	933	448.539	18.8754	429.664	5387.92	652.537	27.2376	625.299	7951.46	1176.1	51.7708	1124.32	15001.6
	7	71	1	70	800	452.259	17.0441	435.214	5379.73	658.283	25.5138	632.769	7956.31	1188.29	50.1823	1138.11	15051.5
	8	52	6	46	714	436.42	20.4875	415.932	5286.77	644.455	28.9625	615.492	7874.68	1180.88	53.6732	1127.2	15013
	9	54	3	51	790	424.957	20.4144	404.542	5283.76	634.009	29.0662	604.943	7877.21	1175.83	53.9895	1121.84	15052.3
	10	57	1	56	762	418.213	18.3522	399.861	5253.19	627.608	27.1596	600.449	7851.49	1174.04	52.2901	1121.75	15061.7
	11	61	7	54	693	416.481	22.5994	393.882	5158.21	625.848	31.4436	594.404	7759.34	1176.34	56.6756	1119.66	15001.6
	12	59	2	57	1240	413.009	21.2095	391.8	5624.48	622.263	30.2993	591.964	8223.41	1176.52	55.8418	1120.68	15491.5
2014	1	113	6	107	747	464.058	24.028	440.03	5527.81	673.037	33.2693	639.767	8148.07	1230.7	59.0497	1171.65	15464
	2	69	4	65	713	463.449	24.4238	439.025	5411.64	674.733	33.9424	640.79	8046.26	1238.16	60.0972	1178.06	15403.8
	3	124	4	120	789	517.932	24.7603	493.171	5388.89	731.26	34.5482	696.711	8030.64	1300.25	61.0923	1239.16	15422.6
	4	61	4	57	812	501.242	25.0462	476.196	5392.56	719.134	35.0933	684.04	8039.57	1296.24	62.0377	1234.2	15463.4
	5	51	3	48	853	477.056	24.2893	452.766	5436.67	698.22	34.584	663.636	8088.61	1282.43	61.9358	1220.49	15543.3
	6	73	1	72	901	478.497	21.6459	456.851	5522.17	701.398	32.1256	669.273	8180.75	1291.31	59.839	1231.47	15667.1
	7	64	3	61	865	470.723	21.399	449.324	5558.85	695.258	31.9131	663.345	8227.68	1290.74	59.8471	1230.89	15748.8
	8	32	2	30	811	432.114	20.1892	411.925	5536.02	657.733	30.7217	627.011	8215.91	1258.2	58.8547	1199.35	15772.3
	9	88	1	87	902	455.297	18.1608	437.136	5607.62	679.959	28.6496	651.31	8296.32	1283.29	56.912	1226.38	15885.7
	10	60	4	56	850	447.003	19.4367	427.566	5616.47	671.963	29.7846	642.179	8316.69	1279.13	58.0664	1221.06	15941.4
	11	67	4	63	735	446.952	20.5212	426.431	5509	671.767	30.8062	640.961	8220.02	1282.17	59.1631	1223.01	15879.3
	12	42		42	1371	421.909	17.443	404.466	6053.65	646.59	27.7255	618.865	8769.02	1260.06	56.2049	1203.86	16456.4
2015	1	52	3	49	781	410.623	17.8265	392.796	5926.6	633.931	27.953	605.978	8673.11	1249.06	56.3947	1192.67	16414.6
	2	52		52	712	401.03	15.1526	385.877	5749.61	622.538	25.1577	597.38	8517.8	1238.61	53.5749	1185.03	16305.8
	3	74	5	69	891	414.875	17.8797	396.995	5778.17	634.284	27.6419	606.642	8557.02	1250.68	55.8962	1194.78	16381.5
	4	39	5	34	792	391.644	20.1977	371.446	5703.45	609.856	29.8777	579.978	8493.32	1227.14	58.1014	1169.04	16354.5
	5	46	2	44	858	378.897	19.1681	359.729	5705.93	594.87	28.89	565.98	8501.99	1211.79	57.1963	1154.59	16394.7
	6	75	4	71	1036	397.063	20.2929	376.77	5886.04	610.383	30.001	580.382	8687.79	1226.2	58.3365	1167.86	16611
	7	76		76	871	413.503	17.2489	396.254	5874.13	625.345	27.0009	598.344	8690.01	1240.89	55.4197	1185.47	16651.5
	8	28	4	24	842	379.478	18.6616	360.816	5835.01	590.81	28.3008	562.51	8663.01	1206.84	56.6487	1150.19	16660.9
	9	45	8	37	823	367.556	23.8624	343.694	5782.76	576.729	33.4707	543.259	8619.71	1191.5	61.8163	1129.68	16650.8
	10	64	3	61	785	376.423	23.283	353.14	5700.35	583.056	33.1236	549.933	8542.74	1195.93	61.7254	1134.2	16603.3
	11	57	3	54	731	376.959	22.7905	354.169	5576.3	581.751	32.8113	548.94	8419.46	1193.13	61.6392	1131.49	16504.1
	12	59	3	56	1431	379.415	22.372	357.043	6170.85	582.576	32.5301	550.046	9008.52	1192.47	61.5572	1130.92	17109.9
2016	1	78	6	72	776	400.503	25.0162	375.487	6021.22	602.318	35.2771	567.041	8883.67	1210.85	64.4794	1146.37	17030.4
	2	57	3	54	693	397.428	24.2637	373.164	5811.04	599.086	34.7494	564.337	8688.3	1207.31	64.2554	1143.05	16871.9
	3	48	3	45	929	385.813	23.6242	362.189	5868.38	587.178	34.2745	552.903	8748.47	1194.94	64.0426	1130.9	16957.3
	4	73	5	68	819	400.941	25.0806	375.861	5807.13	601.46	35.847	565.613	8692.62	1208.19	65.8405	1142.35	16928.4
	5	87	4	83	853	427.8	25.3185	402.482	5789.06	628.314	36.2623	592.052	8676.36	1234.78	66.5485	1168.24	16935
	6	50		50	1035	413.63	21.5207	392.11	5955.7	615.483	32.6361	582.846	8843.72	1223.05	63.221	1159.82	17123.3
	7	89	4	85	885	440.586	22.2926	418.293	5947.34	642.934	33.3725	609.562	8844.35	1250.89	64.06	1186.83	17152.1
	8	50	2	48	809	424.498	20.9487	403.549	5864.24	628.641	32.0352	596.606	8768.92	1238.35	62.857	1175.49	17103.5
	9	47	2	45	809	407.823	19.8064	388.017	5793.61	612.777	30.8317	581.945	8701.02	1223.43	61.7141	1161.72	17057.3
	10	26	3	23	720	372.65	19.8354	352.814	5644.57	577.499	30.7485	546.751	8550.92	1188.26	61.6284	1126.63	16924.5
	11	35	2	33	715	351.752	18.8601	332.892	5512.88	554.749	29.6737	525.076	8410.83	1163.85	60.547	1103.3	16793.2
	12	44	4	40	1185	342.989	20.0311	322.958	5870.95	543.274	30.7063	512.568	8754.75	1149.65	61.5197	1088.13	17138.6
2017	1	57	2	55	693	348.541	19.0264	329.515	5683.31	545.947	29.6357	516.311	8572.27	1149.17	60.4437	1088.73	16974.6
	2	40	1	39	629	336.26	17.1725	319.087	5459.81	531.352	27.6721	503.68	8344.05	1131.71	58.4215	1073.29	16754.9
	3	22	4	18	731	307.821	18.5966	289.224	5371.84	500.217	28.9049	471.312	8240.64	1097.13	59.5004	1037.63	16648.2
	4	39	5	34	606	300.648	20.8071	279.841	5172.06	489.195	31.0144	458.181	8022.58	1081.27	61.5254	1019.75	16421.8
	5	52	2	50	664	307.551	19.686	287.865	5060.25	492.276	29.913	462.363	7884.32	1079.21	60.4491	1018.76	16264.7
	6	53	1	52	827	314.418	17.7331	296.685	5128.22	496.048	27.9217	468.126	7922.89	1078.25	58.4267	1019.82	16278.4
	7	44	1	43	643	311.255	16.0732	295.182	5001.98	490.443	26.1295	464.314	7773.6	1068.33	56.5053	1011.83	16107.5
	8	38	1	37	602	302.567	14.6622	287.905	4853.69	479.399	24.5166	454.882	7598.24	1052.92	54.6801	998.238	15904.1
	9	37	9	28	518	294.182	21.4629	272.719	4643.63	468.459	31.0649	437.394	7356.41	1037.27	60.9461	976.326	15626.9
	10	44	2	42	459	294.055	20.2434	273.811	4406.09	465.613	29.9584	435.655	7079.77	1029.41	59.8988	969.51	15304.6
	11	16	3	13	418	265.946	20.2069	245.74	4163.17	435.052	29.9626	405.089	6789.8	993.938	59.9038	934.034	14957.4
	12	27	3	24	500	253.054	20.1759	232.879	4038.7	418.547	29.9663	388.58	6610.82	971.241	59.9086	911.333	14709.5
Av. Growth		0.187062	0.243383	0.209388	0.389453
Year	Month
1997	1
	2
	3
	4
	5
	6
	7
	8
	9
	10
	11
	12
1998	1	-0.103448	0	-0.12	2.66667
	2	0.0909091	0.5	0
	3	-0.121212	-0.3	-0.0434783	-0.25
	4	0.115385	-0.5	0.227273	-0.125
	5	-0.230769	-0.666667	-0.1	0.2
	6	-0.117647	-0.5	-0.0666667	1.4
	7	0.136364	-0.5	0.375	0.666667
	8	0.0588235	0	0.0689655	3
	9	-0.322581	0.4	-0.461538	1.8
	10	1.06667	0	1.45455	4.5
	11	-0.333333	-0.2	-0.375	0.333333
	12	-0.222222	-0.6	-0.0769231	2.6
1999	1	-0.423077	-1	-0.318182	-0.181818
	2	-0.708333	-1	-0.611111	0.5
	3	-0.103448	-0.285714	-0.0454545	6
	4	-0.206897	0.5	-0.259259	0.571429
	5	-0.3	-1	-0.222222	1.5
	6	0.6	6	0.214286	0
	7	-0.24	0.333333	-0.318182	2.6
	8	-0.388889	-0.2	-0.419355	3.5
	9	0.333333	-0.428571	0.714286	0.357143
	10	-0.774194	-1	-0.740741	0.545455
	11	0.142857	-0.75	0.5	0.5
	12	0.285714	0	0.333333	0.166667
2000	1	-0.533333		-0.666667	1.77778
	2	2.85714		2.42857	0.5
	3	0.192308	0	0.238095	0.428571
	4	-0.565217	-0.333333	-0.6	1.72727
	5	1.28571		1.14286	0.933333
	6	-0.541667	-0.571429	-0.529412	1.66667
	7	-0.421053	-1	-0.266667	0.777778
	8	0.454545	0.25	0.5	0.166667
	9	-0.464286	-0.25	-0.5	0.421053
	10	3.57143		2.28571	0
	11	-0.4375	0	-0.466667	2
	12	-0.333333	-0.5	-0.3125	0.380952
2001	1	1	-0.5	1.6	0.76
	2	0.185185	-1	0.333333	0.888889
	3	-0.16129	0.2	-0.230769	-0.133333
	4	1.1	1.5	1	0.4
	5	-0.65625	0	-0.7	0.137931
	6	1	0	1.375	0.28125
	7	0.272727		0.0909091	0.5
	8	-0.125	0.4	-0.222222	0.571429
	9	0.2	-1	0.5	0.777778
	10	-0.46875	-0.444444	-0.478261	1.11765
	11	0.888889	1	0.875	0.0277778
	12	0.5	1	0.454545	1.10345
2002	1	0	2	-0.153846	-0.0227273
	2	-0.5625		-0.71875	0.176471
	3	-0.153846	-0.833333	0.05	0.961538
	4	-0.142857	-0.6	0	0.214286
	5	0.909091	1	0.888889	0.454545
	6	-0.0909091	-0.666667	0	0.365854
	7	0.285714	1.5	0.0833333	-0.0416667
	8	-0.392857	-0.571429	-0.333333	1.69697
	9	-0.111111		-0.222222	0.166667
	10	-0.235294	-1	0.0833333	1.36111
	11	-0.235294	-0.5	-0.2	0.864865
	12	0.277778	-0.5	0.375	0.688525
2003	1	0.5	-0.666667	0.818182	0.767442
	2	-0.142857	-0.8	0.222222	1.2
	3	0.0909091	0	0.0952381	0.862745
	4	0.888889	1	0.875	0.509804
	5	-0.52381	-0.5	-0.529412	0.770833
	6	-0.6	3	-0.789474	0.821429
	7	0.444444	-0.8	0.923077	0.673913
	8	0.235294	0.666667	0.142857	-0.0224719
	9	-0.125	-0.5	-0.0714286	0.767857
	10	0.461538		0.461538	0.164706
	11	0.230769	1	0.166667	0.362319
	12	0.782609	4	0.636364	0.252427
2004	1	1.04762	3	0.95	0.407895
	2	1.66667	-1	1.90909	0.215909
	3	0.791667	5	0.608696	0.378947
	4	-0.176471	0	-0.2	0.688312
	5	1.3	0	1.625	0.105882
	6	0.5	-0.5	1.5	0.27451
	7	-0.346154	1	-0.4	0.545455
	8	0.52381	-0.4	0.8125	0.37931
	9	0.571429	4	0.307692	0.323232
	10	-0.421053		-0.631579	0.393939
	11	0.5	2	0.285714	0.351064
	12	-0.243902	0.6	-0.361111	0.627907
2005	1	-0.744186	-1	-0.717949	0.588785
	2	-0.28125		-0.4375	0.149533
	3	-0.651163	-1	-0.594595	0.221374
	4	-0.142857	-1	0	0.253846
	5	-0.217391	-0.5	-0.190476	0.797872
	6	-0.166667	0	-0.2	0.769231
	7	1.05882	0.5	1.13333	0.521008
	8	-0.03125	-0.666667	0.0344828	0.425
	9	0.5	-0.8	0.882353	0.343511
	10	0.0909091	-0.5	0.428571	0.536232
	11	0.166667	-0.333333	0.333333	0.606299
	12	-0.225806	-0.75	-0.0434783	0.342857
2006	1	1.09091		1	0.376471
	2	0	-0.6	0.166667	0.560976
	3	-0.266667		-0.266667	0.65625
	4	0.291667		0	0.368098
	5	0.111111	0	0.117647	0.568047
	6	2.2	0.5	2.625	0.282609
	7	1.05714	-0.666667	1.21875	0.635359
	8	0.645161	1	0.633333	0.637427
	9	-0.484848	4	-0.625	0.545455
	10	1.08333	0.5	1.2	0.320755
	11	0.178571	0	0.208333	0.333333
	12	0.458333	0.5	0.454545	0.340426
2007	1	-0.217391	-1	-0.181818	0.452991
	2	0.217391	0	0.238095	0.484375
	3	1.27273		1	0.324528
	4	0.0322581	-0.571429	0.208333	0.412556
	5	0.1	0	0.105263	0.339623
	6	-0.5625	-0.666667	-0.551724	0.379661
	7	-0.472222	2	-0.507042	0.35473
	8	-0.607843	0	-0.632653	0.457143
	9	0.411765	-0.2	0.666667	0.647059
	10	1.76	0	2	0.732143
	11	-0.030303	0	-0.0344828	0.551471
	12	0.314286	-0.666667	0.40625	0.857143
2008	1	0.777778		0.444444	0.591176
	2	-0.214286	0	-0.230769	0.649123
	3	0	-0.666667	0.0909091	0.524217
	4	0.71875	-0.666667	0.862069	0.834921
	5	0.318182	1	0.285714	0.580282
	6	1.64286	1	1.69231	0.589681
	7	0.842105	-0.333333	0.942857	0.493766
	8	0	-0.5	0.0555556	0.421569
	9	1.41667	0.5	1.6	0.392857
	10	-0.275362	-0.666667	-0.257576	0.228866
	11	-0.8125	-1	-0.785714	0.177725
	12	-0.5	2	-0.555556	0.314815
2009	1	-0.09375	-0.666667	0.0384615	0.0166359
	2	0.5	0	0.55	0.0829787
	3	-0.16	2	-0.25	0.315888
	4	-0.563636	0	-0.574074	-0.0259516
	5	0.172414	0	0.185185	0.11943
	6	0.837838	2.5	0.742857	0.187017
	7	-0.0285714	0	-0.0294118	0.166945
	8	0	1	-0.0526316	0.0362069
	9	-0.396552	-0.666667	-0.365385	0.088141
	10	0.44	1	0.428571	-0.0318792
	11	3		2.66667	0.0704225
	12	-0.173913	-0.666667	-0.1	0.107259
2010	1	0.413793	1	0.37037	0.125455
	2	0.969697	0.5	1	0.0589391
	3	1.28571	-0.666667	1.61111	0.078125
	4	0.708333	0	0.73913	0.0994671
	5	2.32353	1.5	2.375	0.0589172
	6	-0.161765	-0.714286	-0.0983607	0.0299479
	7	-0.279412	0.5	-0.30303	-0.0114449
	8	0.9	1	0.888889	0.0116473
	9	-0.657143	-0.5	-0.666667	0.0338733
	10	-0.305556	0.5	-0.328571	0.0866551
	11	0.291667	1.5	0.181818	0.154135
	12	0.526316	0	0.555556	0.0577299
2011	1	0.317073	-0.75	0.432432	0.092084
	2	-0.2	-1	-0.16129	-0.0111317
	3	0.375	1	0.361702	-0.0698287
	4	-0.146341	2	-0.2	0.0807754
	5	-0.699115	-0.4	-0.712963	0.109774
	6	0.0877193	0	0.0909091	0.0619469
	7	-0.387755	-0.666667	-0.369565	0.0955137
	8	-0.0789474	0	-0.0882353	0.15625
	9	2.75	2	2.81818	0.133903
	10	0.74	0	0.787234	0.137161
	11	0.225806	-0.6	0.384615	0.0977199
	12	0.0689655	0	0.0714286	0.0481036
2012	1	0.462963	0	0.471698	0.0532544
	2	-0.134615		-0.230769	0.212008
	3	0.287879	2	0.234375	0.0368272
	4	0.485714	-0.666667	0.59375	0.064275
	5	0.294118	-0.666667	0.387097	0.0271003
	6	1.19355	-0.5	1.25	0.0928571
	7	2.33333	4	2.27586	-0.014531
	8	-0.228571	-0.25	-0.225806	0.0853485
	9	0.688889	-0.333333	0.761905	-0.0414573
	10	-0.137931	-0.666667	-0.119048	0.0308555
	11	1.28947	0.5	1.33333	0.0860534
	12	-0.193548	0	-0.2	0.0785525
2013	1	-0.202532	2	-0.230769	0.105337
	2	1.06667	-0.6	1.275	-0.0263158
	3	-0.152941	-0.333333	-0.139241	0.124317
	4	0.115385	2	0.0784314	0.0323034
	5	0.136364	4	0.0465116	0.0263852
	6	-0.382353	1	-0.392593	0.0163399
	7	-0.29	-0.8	-0.263158	0.0723861
	8	0.925926	1	0.916667	-0.0642202
	9	-0.289474	0.5	-0.310811	0.0353866
	10	-0.24	0	-0.243243	0.0367347
	11	-0.298851	1.33333	-0.357143	-0.0532787
	12	1.36	1	1.375	0.01473
2014	1	0.793651	1	0.783333	-0.0508259
	2	-0.258065	1	-0.285714	0.133545
	3	0.722222	0	0.764706	-0.0413123
	4	0.0517241	0.333333	0.0363636	0.104762
	5	0.02	-0.4	0.0666667	0.096401
	6	-0.130952	-0.5	-0.121951	-0.034298
	7	-0.0985915	2	-0.128571	0.08125
	8	-0.384615	-0.666667	-0.347826	0.135854
	9	0.62963	-0.666667	0.705882	0.141772
	10	0.0526316	3	0	0.115486
	11	0.0983607	-0.428571	0.166667	0.0606061
	12	-0.288136	-1	-0.263158	0.105645
2015	1	-0.539823	-0.5	-0.542056	0.0455154
	2	-0.246377	-1	-0.2	-0.00140252
	3	-0.403226	0.25	-0.425	0.129278
	4	-0.360656	0.25	-0.403509	-0.0246305
	5	-0.0980392	-0.333333	-0.0833333	0.00586166
	6	0.0273973	3	-0.0138889	0.149834
	7	0.1875	-1	0.245902	0.00693642
	8	-0.125	1	-0.2	0.0382244
	9	-0.488636	7	-0.574713	-0.0875831
	10	0.0666667	-0.25	0.0892857	-0.0764706
	11	-0.149254	-0.25	-0.142857	-0.00544218
	12	0.404762		0.333333	0.0437637
2016	1	0.5	1	0.469388	-0.00640205
	2	0.0961538		0.0384615	-0.0266854
	3	-0.351351	-0.4	-0.347826	0.0426487
	4	0.871795	0	1	0.0340909
	5	0.891304	1	0.886364	-0.00582751
	6	-0.333333	-1	-0.295775	-0.000965251
	7	0.171053		0.118421	0.0160735
	8	0.785714	-0.5	1	-0.0391924
	9	0.0444444	-0.75	0.216216	-0.0170109
	10	-0.59375	0	-0.622951	-0.0828025
	11	-0.385965	-0.333333	-0.388889	-0.0218878
	12	-0.254237	0.333333	-0.285714	-0.171908
2017	1	-0.269231	-0.666667	-0.236111	-0.106959
	2	-0.298246	-0.666667	-0.277778	-0.0923521
	3	-0.541667	0.333333	-0.6	-0.213132
	4	-0.465753	0	-0.5	-0.260073
	5	-0.402299	-0.5	-0.39759	-0.221571
	6	0.06		0.04	-0.200966
	7	-0.505618	-0.75	-0.494118	-0.273446
	8	-0.24	-0.5	-0.229167	-0.255871
	9	-0.212766	3.5	-0.377778	-0.359703
	10	0.692308	-0.333333	0.826087	-0.3625
	11	-0.542857	0.5	-0.606061	-0.415385
	12	-0.386364	-0.25	-0.4	-0.578059

## Sheet: Table 1. Descriptive Stat
Descriptive Statistics -Stock Variables, 10% depreciation
	NAI	NMD	CTR
Mean	27.765	329.964	3919.9
Standard Error	0.305058	10.9981	213.602
Median	27.3392	266.417	3019.66
Standard Deviation	4.84264	174.59	3390.83
Sample Variance	23.4512	30481.7	1.14977e+07
Kurtosis	0.437619	-1.17076	-1.71291
Skewness	0.479607	0.555116	0.154863
Range	31.5382	615.907	9003
Minimum	11.6488	80.8046	5.51636
Maximum	43.187	696.711	9008.52
Sum	6996.79	83150.8	987814
Count	252	252	252
Descriptive Statistics - Flow variables
	NAI	NMD	CTR
Mean	3.11255	34.1627	415.587
Standard Error	0.121248	1.45162	22.2013
Median	3	26.5	404
Standard Deviation	1.84282	23.0437	352.434
Sample Variance	3.39597	531.013	124210
Kurtosis	0.697575	1.87163	-1.03531
Skewness	0.926427	1.32919	0.33937
Range	9	131	1431
Minimum	1	4	0
Maximum	10	135	1431
Sum	719	8609	104728
Count	231	252	252
